# Supplementary material for: Health Risks from Intake and Contact with Toxic Metal-Contaminated Water from Pager River, Uganda
Source: J Xenobiot. 2023 Sep 26;13(4):544–59. doi: 10.3390/jox13040035 (PMC10594420; doi:10.3390/jox13040035)
Supplement: Supplementary file 1 [file jox-13-00035-s001.zip]

Archive with 1 entries (1 files):
- jox-2609403-supplementary.pdf
